# Supplementary material for: Ependymal polarity defects coupled with disorganized ciliary beating drive abnormal cerebrospinal fluid flow and spine curvature in zebrafish
Source: PLoS Biol. 2023 Mar 2;21(3):e3002008. doi: 10.1371/journal.pbio.3002008 (PMC10013924; doi:10.1371/journal.pbio.3002008)
Supplement: S1 Data — (XLSX) [file pbio.3002008.s027.xlsx]

## Sheet: Figure 2E
relative size of brain ventricles at different sites
wt-TecV	ccdc57-TecV	wt-RV	ccdc57-RV	wt-CC	ccdc57-CC
421.329	1701.97	61.359	207.451	212.126	2934.7
694.522	1020.31	83.272	2367.57	340.394	783.93
938.495	1464.72	44.996	2913.07	39.153	2948.72
725.493	1680.35	38.86	866.034	206.866	1146.53
705.332		161.286		66.91
678.744		14.901		26.297
683.711		98.758		151.059
325.201		16		115.121

## Sheet: Figure 3E
Angular distribution of the basal bodies in ependymal cells
wt	ccdc57
211.504	306.357
80.845	98.351
1.453	351.119
5.303	296.099
37.918	51.64
29.239	266.664
28.941	282.527
48.787	50.336
38.727	161.565
48.353	253.745
33.783	270
20.148	36.87
164.493	79.184
12.162	149.574
350.893	194.821
23.493	287.526
23.035	155.956
20.289	338.566
42.348	309.895
44.65	322.595
43.943	317.203
10.934	140.991
38.66	16.907
10.426	303.794
194.533	0.323
350.571	155.43
3.842	305.942
86.269	212.804
5.636	203.58
49.544	19.841
23.199	10.648
31.179	301.43
43.519	27.884
66.221	97.667
40.115	323.86
205.874	140.768
38.884	38.157
71.195	115.964
19.776	131.82
18.576	178.363
57.118	262.135
26.565	170.665
63.043	77.005
47.411	67.797
56.097	251.342
2.862	323.973
16.574	349.992
165.701	191.842
64.179	353.884
41.009	43.919
55.521	30.018
23.85	54.104
354.629	74.358
39.226	75.763
347.716	83.774
20.008	176.986
13.885	89.427
344.178	60.781
59.698	85.066
73.034	151.607
73.54	79.875
322.319	310.732
326.041	185.856
293.749	8.596
310.292	23.85
279.372	2.654
138.24	20.136
5.356	125.665
299.116	106.699
30.579	94.899
334.134	158.962
36.209	101.56
119.578	57.265
25.084	240.038
298.355	113.199
245.349	268.264
13.369	299.539
127.488	320.194
174.417	260.189
356.065	68.908
264.882	299.358
37.737	6.2
62.435	84.644
228.96	164.964
45.113	279.217
349.641	22.38
206.726	200.829
343.382	162.35
40.744	326.31
11.182	280.328
359.226	237.381
295.506	333.435
26.182	90.418
211.504	273.608
315.077	263.884
19.4	265.365
36.964	265.163
37.606	111.991
345.964	12.095
345.75	126.529
60.175	78.179
2.986	98.297
23.978	91.637
170.952	220.236
345.915	90.32
38.429	109.179
154.75	96.096
355.339	265.398
350.776	258.44
28.014	259.992
87.625	332.526
211.504	105.44
318.5	267.563
305.162	180
268.425	319.05
179.459	84.027
184.871	115.887
47.366	164.681
48.666	99.293
146.471	223.21
50.072	297.646
234.612	251.03
270.3	291.541
83.118	230.793
168.813	246.644
10.89	217.147
331.363	345.735
316.283	286.348
0	54.007
276.52	159.444
298.811	177.897
43.315	115.017
44.615	351.511
291.799	141.667
289.747	15.255
74.208	354.144
7.049	273.18
45.331	296.565
42.51	306.384
51.028	247.166
209.624	267.797
26.565	195.136
34.695	202.036
24.775	323.807
39.428
37.093
12.308
349.509
353.797
354.508
199.385
166.373
24.567
13.736
33.977
40.135
39.036
34.509
14.036
348.69

## Sheet: Figure 3F
relative displacement distance of basal bodies from center of the cell
wt	ccdc57
0.78806	0.481356
0.75	0.75763
0.824473	0.891799
0.803711	0.150594
0.820669	0.588409
0.659574	0.305585
0.680544	0.485792
0.878408	0.370062
0.822833	0.062153
0.675958	0.301424
0.750422	0.504654
0.863813	0.333796
0.56438	0.617647
0.751756	0.259605
0.775253	0.367647
0.768936	0.403922
0.766041	0.797578
0.765757	0.695122
0.765586	0.248238
0.762808	0.147211
0.82269	0.062685
0.595785	0.544613
0.854893	0.094859
0.566251	0.335283
0.559028	0.671806
0.776608	0.330667
0.728273	0.365119
0.550775	0.643449
0.509615	0.356574
0.90457	0.100571
0.63327	0.413543
0.844599	0.323741
0.714912	0.128723
0.800494	0.190722
0.753323	0.31528
0.90747	0.344098
0.730505	0.45785
0.765288	0.070322
0.649209	0.120673
0.788591	0.068276
0.863662	0.251714
0.802927	0.136531
0.766442	0.326821
0.809359	0.136035
0.713873	0.251497
0.685005	0.177515
0.733937	0.183333
0.614722	0.152767
0.753918	0.232932
0.757603	0.532387
0.716738	0.144865
0.613617	0.134529
0.776961	0.566873
0.827684	0.264463
0.782128	0.148273
0.752236	0.344937
0.682639	0.166667
0.688132	0.238376
0.196292	0.177596
0.286671	0.507447
0.286483	0.196253
0.86469	0.301824
0.543709	0.250207
0.861446	0.180451
0.615894	0.479452
0.904554	0.462019
0.390848	0.469335
0.74916	0.10838
0.827229	0.104676
0.423474	0.321131
0.835132	0.063415
0.80083	0.074396
0.536054	0.110624
0.834926	0.269726
0.831825	0.108742
0.889881	0.189382
0.79572	0.159794
0.296728	0.258492
0.883621	0.298226
0.897948	0.030211
0.64305	0.067039
0.8737	0.056338
0.642346	0.122699
0.904937	0.366156
0.777911	0.124756
0.858013	0.16474
0.685947	0.052701
0.805934	0.116187
0.774503	0.21878
0.70841	0.049215
0.769824	0.187198
0.049538	0.265161
0.699515	0.164638
0.78806	0.085079
0.87132	0.283516
0.807718	0.227524
0.976285	0.188287
0.625637	0.130092
0.840084	0.308532
0.689922	0.217857
0.818681	0.097784
0.808824	0.168224
0.556736	0.172179
0.613591	0.272494
0.796649	0.110385
0.847104	0.125694
0.072022	0.24895
0.854886	0.179233
0.843864	0.192719
0.815279	0.085752
0.458706	0.382979
0.78806	0.050543
0.77785	0.160528
0.736098	0.225517
0.912035	0.292121
0.677709	0.166455
0.830176	0.035904
0.774306	0.205087
0.75085	0.090282
0.866522	0.118026
0.728784	0.04127
0.65	0.185476
0.760369	0.266224
0.475103	0.242888
0.931818	0.08139
0.767906	0.03218
0.782694	0.201784
0.649573	0.100503
0.793931	0.257813
0.635714	0.120205
0.91682	0.362205
0.860086	0.141827
0.752185	0.334504
0.834163	0.08016
0.75898	0.169576
0.321903	0.004714
0.381556	0.115385
0.848054	0.066586
0.826206	0.191451
0.847548	0.030211
0.713535	0.123103
0.811765	0.258409
0.744911	0.143908
0.772595
0.67819
0.756156
0.745351
0.771624
0.793519
0.837229
0.599548
0.625249
0.584245
0.614723
0.82265
0.863128
0.647102
0.616638
0.719928

## Sheet: Figure 3G
the number of basal bodies in each ependymal cell
wt	ccdc57
19	21
20	10
27	18
25	7
21	2
19	22
29	20
24	16
28	14
26	13
27	11
30	19
29	19
20	16
17	3
18	15
21	17
27	35
21	23
36	9
19	13
26	15
23	15
26	4
20	8
21	10
24	7
18	14
29	9
25	7
13	17
18	11
24	10
15	9
18	11
29	11
22	11
10	12
23	12
37	8
19	3
27	25
20	14
31	28
22	9
18	3
40	29
28	7
40	6
37	10
29	15
19	16
43	14
32	12
27	13
37	12
35	22
29	10
52	16
21	12
33	10
21	13
13	9
21	16
13	18
31	32
41	10
16	17
17	6
13	14
19	15
13	12
18	27
17	18
19	25
20	20
22	25
12	24
26	16
15	7
16	12
23	14
21	6
18	6
19	25
8	6
11	6
14	7
38	11
18	23
27	8
26	25
32	29
20	16
30	18
28	15
27	27
28	9
23	25
28	5
30	40
25	13
25	9
23	11
25	14
29	3
12	3
17	5
19	12
13	9
12	15
10	15
13	4
13	4
13	16
16	34
16	10
9	22
16	21
9	13
13	29
9	19
27	47
16	25
19	8
16	12
9	11
14	13
9	19
11	24
11	22
14	40
12	2
18	11
6	23
10	7
16	39
5	34
4	31
8	26
12	39
12	24
16	25
15	10
10	31
13	25
19	7
24	18
11	10
13	5
3	17
14	15
17	2
15	7
13	10
9	8
13	4
21	16
10	12
10	11
19	5
10	27
17	24
15	11
13	17
12	16
14	18
9	3
7	7
15	8
15	11
15	33
15	24
24	7
10	28
16	9
9	52
6	13
7	17
9	28
8	15
13	25
12	18
8	17
12	13
7	4
9	25
10	33
15	29
8	28
11	9
9	29
10	16
8	15
10	28
10	29
8	15
9	37
10	32
12	15
3	27
9	33
3	30
15	9
5	15
12	7
11	17
10	21
10	12
16	41
4	10
15	27
8	39
7	18
17	40
10	28
8	30
15	27
7	22
8	24
15	18
11	23
11	16
12	23
10	54
14	15
6	18
7	25
17	16
13	15
21	36
21	9
34	13
19	29
13	32
5	17
13	26
11	38
14	26
18	8
14	20
11	5
23	13
12	3
21	6
20	4
12	8
10	18
15	43
9	18
14	36
11	7
10	20
13	26
5	7
11	17
19	7
12	11
9	30
14	31
6	40
11	17
13	21
6	17
7	13
11	12
8	21
6	29
6	16
6	15
10	37
7	2
4	3
8	1
6	5
5	17
5	16
11	19
6	48
10	29
10	22
11	7
9	15
7	19
8	24
11	33
5	36
9	21
11	18
15	34
12	29
9	37
7	24
12	25
13	23
11	17
11	4
10	17
17	3
19	5
18	5
17	8
13	10
11	19
18	6
13	6
17	4
15	5
16	8
22	4
27	6
17	3
15	3
6	17
12	15
15	3
12	16
28	16
13	26
16	13
15	16
14	13
27	25
20	35
15	17
11	13
17
15
18

## Sheet: Figure 4C
orientation of the midline ependymal cells along the anterior-posterior (A-P) axis
wt		ccdc57
Centroid.X	Ellipse.Orientation	Centroid.X	Ellipse.Orientation
524.773	-3.058	577.69	-6.759
603.731	2.145	425.515	-10.163
227.851	-7.313	797.167	45
356.741	-2.656	334.775	-0.314
457.799	-10.386	179.31	-6.251
13.343	-9.07	148.458	2.255
178.924	-4.361	294.38	-2.807
428.043	8.91	411.843	22.908
685.92	-1.624	500.036	11.549
748.439	-3.286	611.667	7.19
63.7	1.141	92.361	33.273
719.643	-3.62	673.76	-35.68
318.502	-0.021	707.31	-12.416
568.108	3.858	252.734	-2.082
775.129	-21.453	783.669	27.687
120.103	-5.822	355.999	-18.165
252.902	-10.194	216.831	35.97
492.527	-4.652	68.113	66.08
396.607	5.592	458.124	56.99
630.467	-15.053	560.645	77.072
188.122	-9.077	390.514	58.514
39.168	2.594	529.922	80.567
688.459	1.857	643.16	-16.249
315.507	-2.122	9.21	85.944
782.193	-20.687	479.012	75.353
563.163	11.241	758.541	14.543
736.819	-29.66	438.394	61.419
139.448	-0.701	709.416	-18.804
381.132	-2.943	118.558	79.505
3.156	-79.317	183.449	-52.579
200.007	-17.561	38.297	68.475
257.941	-0.904	316.144	-89.924
453.098	2.702	373.556	86.048
511.821	7.485	343.919	-37.868
81.106	-18.784	283.869	55.725
664.222	-0.74	592.635	83.822
30.383	7.936	750.5	18.538
321.07	9.243	247.715	46.455
385.441	-10.52	780.951	30.816
585.053	-6.238	148.214	-77.391
221.118	-10.102	204.748	-63.489
132.475	-1.832	422.835	52.151
772.791	-14.492	505.151	77.11
645.297	-6.703	665.991	-66.232
13.306	24.59	700.274	-25.217
254.961	-12.629	354.005	-41.094
300.599	20.147	398.243	24.555
539.199	-1.256	631.464	52.758
716.779	-21.811	95.636	79.547
483.307	-1.504	226.401	72.94
181.141	-20.131	739.527	11.69
423.282	-11.409	781.557	32.077
64.826	-3.703	267.351	-71.956
353.225	-0.266	168.482	-82.03
284.432	5.329	468.76	55.924
644.886	-13.197	365.449	-37.834
783.957	-22.024	708.404	-51.031
19.841	6.833	10.144	80.499
119.762	-1.738	313.437	80.416
221.548	-56.17	69.854	80.428
514.704	-13.683	286.388	-46.072
571.457	-15.33	335.075	87.147
738.26	-19.346	34.646	75.048
176.316	-0.392	567.496	-86.807
447.102	-10.286	776.437	50.938
365.372	-3.936	389.402	-32.148
68.66	9.629	541.59	83.683
683.049	-31.005	693.514	88.422
247.328	-17.487	746.297	67.958
774.992	-19.458	203.408	-68.486
294.236	-12.484	232.429	2.914
20.378	-5.319	795.092	85.627
133.673	3.63	713.404	-50.632
493.205	-14.986	122.781	-87.765
391.472	-7.658	733.586	70.718
195.161	-13.849	256.365	70.118
336.237	-10.467	417.107	63.413
620.46	-6.135	182.355	-79.285
795.829	85.211	447.314	50.957
717.092	-2.841	605.786	-11.427
541.036	-15.399	677.163	66.649
71.287	3.765	371.868	40.9
244.685	9.903	766.717	68.96
427.615	-23.289	349.418	43.976
294.686	0.561	723.235	5.182
359.017	-2.37	154.762	67.209
139.348	-2.413	280.005	73.73
11.553	-73.34	298.923	-83.241
658.709	-42.904	500.628	74.24
775.357	47.933	210.836	-42.341
200.639	0.053	7.856	-83.468
544.657	-10.775	643.291	-65.719
64.669	0.309	399.416	68.951
439.019	-18.501	475.871	63.595
351.473	-3.679	235.346	-62.481
719.414	7.024	709.473	19.006
273.518	11.325	747.284	23.556
610.449	-85.16	52.953	82.876
797.192	-86.596	262.056	51.382
130.765	-18.443	338.471	77.06
194.051	-8.893	319.967	88.788
10.873	87.97	424.643	49.415
557.816	-25.524	787.661	88.736
356.513	-2.764	30.329	56.572
661.712	-8.943	362.031	61.191
481.341	-6.289	84.821	-89.795
60.785	-2.144	382.678	69.982
209.571	-22.611	461.816	62.87
722.661	7.081	797.647	-87.699
241.238	-23.951	140.869	52.417
775.237	65.581	108.987	78.984
405.863	-23.871	176.623	-51.474
574.684	-29.815	209.985	22.198
144.288	-28.206	278.928	-63.103
670.434	-19.778	444.733	80.313
19.414	-56.54	668.752	84.777
338.534	-24.381	736.809	10.522
82.144	-11.393	248.32	17.045
277.048	-27.922	774.267	57.439
521.049	-18.178	522.936	75.406
616.735	-72.095	346.661	-0.801
162.056	-30.647	608.154	51.886
705.95	-21.782	499.585	70.081
458.519	-12.049	698.47	55.686
2.016	-76.844	581.359	82.463
568.645	-47.947	301.717	-87.238
798.461	88.001	420.32	55.768
326.228	-23.358	481.912	69.977
734.568	-30.225	548.568	81.161
190.146	-29.926	15.51	75.136
100.845	-5.756	69.887	52.064
640.683	-33.605	399.594	52.855
31.135	-7.022	234.811	28.178
397.872	-4.195	373.776	-80.869
772.452	-33.181	461.442	79.788
255.92	-19.735	732.91	-1.478
515.663	-5.164	352.186	61.492
596.693	-29.381	46.256	59.476
681.005	3.186	130.378	74.872
139.357	-18.554	641.22	86.805
342.443	-20.869	3.117	82.451
207.864	-20.122	188.615	-79.583
74.382	8.771	269.77	-4.524
787.741	-12.096	474.365	87.835
2.78	65.233	330.827	59.976
456.281	-0.783	755.012	-75.208
618.443	-3.532	703.614	44.975
727.619	-2.263	393.28	-39.739
161.816	5.44	774.881	80.186
272.327	-2.058	441.603	67.433
551.202	15.034	795.202	84.278
651.873	-0.209	107.632	60.407
31.5	0	233.702	46.663
		570.688	79.27
		421.987	52.685
		153.594	82.189
		684.388	72.398
		731.762	56.028
		366.88	55.1
		787.25	81.89
		604.829	89.062
		477.118	-73.312
		521.734	85.941
		668.814	67.095
		207.725	59.71
		406.651	-9.966
		39.829	60.283
		459.127	89.523
		498.785	-89.185
		78.71	70.202
		303.199	74.433
		762.317	34.799
		320.936	78.51
		277.838	51.313
		704.143	62.358
		487.849	-80.208
		353.191	51.051
		440.183	48.256
		626.043	-87.809
		390.727	54.927
		172.185	-85.746
		508.502	-84.478
		416.602	-40.625
		649.031	86.253
		727.851	79.837
		9.322	-89.577
		754.419	26.693
		135.176	34.003
		342.421	62.077
		377.391	50.77
		552.658	-87.127
		252.32	59.012
		432.207	-25.88
		364.864	15.071
		783.038	-82.25
		467.699	-67.938
		581.836	84.678
		703.467	61.57
		288.684	10.595
		678.421	51.52
		749.063	7.788
		404.101	9.559
		447.333	-67.409
		527.679	-76.119
		116.835	50.772
		480.601	-59.078
		37.787	57.905
		71.764	80.21
		232.823	53.467
		375.332	41.32
		427.334	-40.4
		188.994	-84.031
		728.31	69.45
		357.777	34.593
		669.178	48.351
		796.203	-85.14
		487.908	-54.922
		505.884	-66.485
		640.96	58.677
		757.825	-31.935
		272.823	-22.263
		160.337	62.351
		406.477	-2.335
		211.125	84.935
		335.467	34.034
		616.169	69.014
		705.261	11.424
		98.093	74.162
		447.352	-14.011
		776.002	-61.457
		254.744	36.023
		6.803	-87.65
		310.254	29.404
		564.387	-10.097
		31.226	3.38
		530.256	-72.448
		745.812	39.53
		408.099	7.807
		672.999	27.396
		129.151	-12.219
		501.249	-35.943
		599.451	57.696
		69.782	12.005
		236.99	-11.034
		463.678	-18.992
		716.923	15.054
		788.506	-41.749
		265.604	51.242
		291.765	23.11
		646.954	35.643
		168.083	2.896
		196.534	7.486
		389.335	2.923
		699.083	10.888
		343.991	0.02
		799.167	-45

## Sheet: Figure 4F
orientation of the midline ependymal cells along the anterior-posterior (A-P) axis
wt		ccdc57
Centroid.X	Ellipse.Orientation	Centroid.X	Ellipse.Orientation
594.588	21.681	98.886	-2.481
246.484	1.977	181.798	3.085
107.597	3.882	21.773	-7.238
203.674	1.891	260.536	2.014
46.685	-4.9	367.855	-5.701
154.957	-1.787	139.9	0.159
282.671	4.147	65.6	7.012
340.441	-5.467	6.441	-87.598
543.405	-11.154	450.954	0.83
477.785	-4.594	217.394	-0.932
10.23	89.161	309.284	-2.951
410.857	-7.565	34.716	20.071
81.479	8.446	114.081	14.173
243.139	12.244	174.94	10.828
574.807	-14.984	389.77	-24.047
128.236	3.223	523.396	-13.871
187.309	-1.492	255.473	17.827
53.82	28.972	69.336	-15.53
298.958	0.625	213.95	11.829
503.169	4.008	582.542	-80.261
22.79	-2.381	432.662	-24.503
2.177	-88.044	341.588	-44.742
352.777	-5.865	19.071	14.759
442.917	-9.947	149.824	3.966
88.006	-11.401	110.729	16.452
399.378	-26.455	296.765	75.985
227.364	-12.416	194.375	17.159
259.432	-40.318	385.04	-21.177
115.946	-3.735	80.724	2.418
150.758	-3.089	46.532	-17.162
570.833	5.812	235.274	8.484
477.986	-5.07	270.525	-4.328
190.105	-8.252	149.056	-7.403
55.967	-5.424	442.812	-39.072
282.673	-3.02	483.911	-20.123
319.652	1.324	540.012	2.057
18.37	-2.77	106.936	-26.366
89.415	-12.817	184.606	12.221
361.74	-9.145	20.045	17.821
511.82	-8.88	399.207	-4.093
122.171	-6.723	299.84	-12.638
410.123	-8.286	350.424	-7.687
192.946	-8.83	67.174	8.87
238.839	0.888	217.401	42.608
1.4	84.701	255.061	7.686
452.563	-1.026	587.738	85.146
559.628	6.442	143.217	-8.68
146.797	-15.166	436.61	-13.494
284.787	-7.19	44.787	-0.715
38.938	-0.3	319.666	-3.4
325.424	-0.381	193.742	-11.072
101.429	-5.979	234.566	11.047
590.728	-29.261	88.392	-1.744
64.904	-21.558	13.689	35.442
200.579	-9.194	377.167	-3.799
370.194	-4.742	492.353	-8.684
412.508	-3.176	268.251	-27.129
170.71	-8.934	552.2	-8.438
12.567	83.677	597.389	9.928
144.334	-8.177	142.084	-4.182
296.478	-0.181	53.592	6.698
486.131	0.875	455.791	-6.866
222.452	-5.532	96.431	5.782
39.301	-0.192	207.221	-4.382
255.14	-6.514	422.286	1.046
89.61	-16.008	10.169	68.985
119.303	-15.264	314.33	-7.712
447.106	9.955	456.169	2.896
534.959	0.098	139.559	-10.465
149.079	-9.765	587.68	-84.668
187.993	-10.403	362.974	-6.127
326.661	-4.214	41.604	15.329
390.77	-10.68	86.047	6.206
578.315	-8.467	265.722	-13.734
418.69	-10.444	425.476	-22.717
362.377	13.473	503.287	-0.412
285.265	-5.172	166.969	0.369
54.729	-27.026	200.771	2.141
213.003	-11.464	233.878	-3.333
260.637	-6.095	287.116	-8.972
128.125	-3.571	398.667	-25.339
25.132	-11.84	552.16	-3.385
237.459	-8.255	120.649	-2.49
99.639	-10.28	148.568	2.451
435.068	-18.551	167.203	4.135
492.797	5.131	324.241	10.084
4.892	89.407	10.259	-64.012
155.724	-11.069	72.442	-1.733
459.076	8.949	252.191	-4.655
70.474	-13.595	447.571	-0.166
343.164	2.548	198.304	3.395
187.492	-5.165	226.109	-9.646
306.811	-6.382	304.81	15.403
393.04	-0.627	30.281	-10.764
579.972	-2.014	495.467	7.471
217.285	-2.783	358.558	6.37
121.105	5.069	588.427	17.139
259.459	-5.354	155.964	1.398
435.63	-0.364	404.321	-19.8
43.324	-21.728	108.184	-12.103
85.012	-12.465	285.714	8.218
547.659	-2.623	330.656	25.764
509.356	-3.439	62.62	-3.434
158.236	0.447	1.179	-87.518
13.634	-22.69	186.932	-5.442
347.314	-15.794	432.607	2.66
594.862	-19.782	548.425	-2.426
320.744	-9.964	20.709	4.571
468.244	-8.34	239.733	14.628
60.648	-18.596	478.97	-1.023
216.506	5.526	399.165	-11.354
102.74	-10.097	128.733	1.232
184.925	-18.477	320.323	15.126
274.069	-14.748	181.245	-6.971
372.963	-6.468	363.596	3.588
570.727	-5.724	69.911	-2.687
133.223	-2.829	286.477	12.426
403.496	7.631	394.406	10.141
431.556	2.676	416.439	14.059
597.25	26.199	441.762	-4.788
236.162	-12.433	513.559	-2.583
533.305	11.893	199.46	-12.503
497.488	-5.341	141.046	5.291
302.369	24.631	312.899	44.905
21.133	-21.404	470.311	-7.175
206.345	10.035	572.664	-27.324
73.817	-11.595	92.329	3.21
325.359	-31.879	233.164	-2.217
348.432	10.2	267.268	41.309
448.507	-25.799	341.605	11.108
108.115	4.972	8.562	-87.004
160.145	15.292	398.949	16.333
588.781	-3.671	41.498	0.779
1.9	-83.868	294.347	-60.721
40.287	-21.025	435.664	11.119
195.244	9.644	374.355	26.679
287.48	-1.513	190.239	-0.014
379.913	2.383	465.41	27.925
516.393	10.52	512.801	-9.644
554.878	8.271	123.066	11.014
255.701	-0.029	77.455	9.593
470.204	-14.362	256.733	33.94
132.681	-13.248	320.951	0.163
417.813	-3.658	36.963	5.125
222.158	-29.477	431.111	22.863
333.715	-26.703	9.282	-49.332
94.933	21.231	589.381	-88.709
309.915	0.568	559.096	51.756
177.924	15.666	153.053	6.359
9.859	-44.525	229.528	14.433
68.9	5.225	59.319	-1.642
585.907	-5.534	105.249	-4.159
354.894	-1.017	382.055	9.72
156.947	15.511	21.904	-16.553
198.835	-2.481	189.587	2.947
43.828	1.6	1.744	-86.122
284.338	-0.259	281.258	5.86
441.832	6.907	481.93	30.763
488.478	-7.59	327.489	0.843
127.639	12.426	530.858	5.764
386.151	-7.714	38.376	27.585
96.262	-3.385	5.12	-72.631
238.024	-3.32	154.451	4.565
324.267	0.879	438.29	0.326
21.705	-17.821	227.698	3.43
177.056	-12.36	582.042	-3.785
546.504	1.249	69.976	-3.615
67.545	11.065	18.737	-12.524
590.783	1.458	105.395	1.679
199.734	0.992	373.844	0.447
44.936	22.385
5.178	81.709
117.909	11.711
346.803	-3.831
149.717	2.606
410.606	-12.17
501.286	-2.084
93.589	4.602
30.349	25.38
376.07	-7.985
185.343	2.96
289.265	2.082
452.932	0.401
214.153	-4.755
246.537	6.137
18.114	45.739
64.712	4.536
585.341	22.4
327.224	25.314
125.975	6.86
550.933	14.092
387.574	-17.583
355.338	-7.027
9.954	27.568
94.5	7.301
165.039	7.722
225.496	-6.025
512.828	8.373
198.692	3.51
43.156	10.919
418.939	2.417
474.134	9.495
65.533	51.766
83.666	30.601
113.505	7.168
317.412	2.055
16.055	-0.805
179.522	6.478
260.186	-5.752
145.434	-1.252
588.852	53.927
374.327	3.131
212.163	-0.067
60.337	11.869
22.492	-3.465
551.009	13.549
437.006	0.77
176.906	4.096
336.685	0.693
4.333	-88.458
120.005	8.741
285.775	-17.003
233.433	-1.311
389.896	30.303
31.862	0.575
180.058	7.422
141.415	0.138
530.409	15.195
594.583	84.012
72.851	-34.243
450.243	1.618
310.842	-2.157
357.375	14.319
108.731	-5.698
262.923	-1.623
18.374	11.163
142.172	4.566
219.404	-1.856
179.184	4.215
397.008	4.175
89.864	6.426
593.245	-0.919

## Sheet: Figure 5B
angles of basal bodies with the anterior-posterior (A-P) axis
wt-2d	ccdc57-2d	wt-5d	ccdc57-5d
50.477	43.191	20.709	42.436
47.175	46.469	21.666	36.607
52.224	52.206	20.298	33.977
53.569	45.091	30.256	26.131
58.627	54.345	38.047	27.759
58.092	39.207	45.744	53.616
72.181	36.87	55.539	48.27
70.665	45.884	58.465	37.776
87.039	49.028	38.853	23.749
53.326	48.094	60.945	48.814
72.15	40.972	48.18	46.042
60.852	37.304	55.376	50.389
71.259	40.236	61.991	54.782
53.616	45.764	54.462	40.601
47.386	38.157	47.231	38.29
54.293	62.176	47.643	38.956
69.717	72.979	54.058	45
64.026	47.816	45	29.624
61.294	32.005	70.907	33.147
57.339	58.57	60.524	30.964
66.038	67.218	65.067	48.965
56.31	50.572	59.676	37.185
45.83	71.565	54.039	78.503
50.223	36.573	52.927	64.323
30.784	33.69	60.751	47.816
50.013	52.696	78.887	29.055
75.7	39.812	64.359	51.34
62.152	42.769	50.315	39.036
68.199	50.013	41.987	37.291
44.215	44.215	30.964	60.124
41.82	37.304	39.668	48.715
55.437	49.764	64.339	58.465
41.923	50.064	78.056	57.426
47.353	52.651	68.199	54.162
28.768	85.462	60.832	32.969
40.365	53.9	20.807	43.315
49.028	78.056	54.605	45
58.465	49.028	59.421	49.844
54.583	45.186	59.216	48.366
61.39	96.459	56.929	55.981
58.241	84.806	51.911	36.87
68.405	79.114	44.145	37.147
52.883	53.746	50.964	19.722
57.031		38.66	26.075
52.125		22.011	38.853
52.352		20.136	27.474
45		16.091	29.745
70.769		24.075	43.668
26.053		29.745	41.923
14.036		33.69	38.367
65.462		46.548	36.87
56.023		19.904	36.87
38.047		71.94	47.49
56.634		51.116	38.928
		33.69	34.38
		53.673	24.905
		58.465	43.363
		78.056	61.189
		53.673	29.476
			35.961
			42.93
			35.433
			28.301
			64.323
			57.995
			41.532
			55.67
			45
			48.468
			41.285
			62.526
			44.293
			56.31
			42.089

## Sheet: Figure 5D
Beating frequency of floor plate cilia
wt	ccdc57
6	7
6	7
4	6
5	6
6	8
6	6
6	5
5	6
5	5
5
6

## Sheet: Figure 5E
rotation angles of cilia in floor plate
	posterior angle															anterior angle
wt	35.472	48.069	33.389	60.117	37.147	43.264	66.038	65.483	66.161	77.276	62.241	49.086	42.879			81.927	127.782	80.208	85.914	58.134	63.435	96.073	98.174	101.31	118.887	106.39	87.51	93.366
ccdc57	38.581	29.248	10.261	31.661	37.176	36.511	56.165									143.471	136.559	157.036	130.426	123.559	132.634	133.958

## Sheet: Figure 5G
the tilting angle of motile cilia in central canal
wt	ccdc57
58.6995	91.026
87.9255	82.9035
56.7985	83.6485
73.0155	81.0435
47.6405	80.3675
53.3495	84.5725
81.0555	95.0615
81.8285
83.7355
98.0815
84.3155
68.298
68.1225
66.7335

[truncated: 26 more sheets: Figure 5J, Figure 6I, Figure 6K, Figure 7C, Figure 7E, Figure 7H, Figure 8B, Figure 8E, Figure 9B, Figure 9C, Figure 9D, Figure S1B, Figure S1C, Figure S1D, Figure S1E, Figure S2F, Figure S3C, Figure S3D, Fgure S5D, Figure S5E …]
